# Supplementary material for: Diversity of the Microbiota of Traditional Izmir Tulum and Izmir Brined Tulum Cheeses and Selection of Potential Probiotics
Source: Foods. 2023 Sep 19;12(18):3482. doi: 10.3390/foods12183482 (PMC10528788; doi:10.3390/foods12183482)
Supplement: Supplementary file 1 [file foods-12-03482-s001.zip]

Archive with 1 entries (1 files):
- foods-2585236-supplementary.pdf
